# Supplementary material for: Empowering the Emission of Upconversion Nanoparticles for Precise Subcellular Imaging
Source: Nanomaterials (Basel). 2021 Jun 11;11(6):1541. doi: 10.3390/nano11061541 (PMC8230588; doi:10.3390/nano11061541)
Supplement: Supplementary file 1 [file nanomaterials-11-01541-s001.zip]

Archive with 1 entries (1 files):
- nanomaterials-1221237-supplementary.pdf
